# Supplementary material for: 2′FL and LNnT Exert Antipathogenic Effects against C. difficile ATCC 9689 In Vitro, Coinciding with Increased Levels of Bifidobacteriaceae and/or Secondary Bile Acids
Source: Pathogens. 2021 Jul 22;10(8):927. doi: 10.3390/pathogens10080927 (PMC8402123; doi:10.3390/pathogens10080927)
Supplement: Supplementary file 1 [file pathogens-10-00927-s001.zip]

Archive with 1 entries (1 files):
- pathogens-1282460-supplementary.pdf
